# Supplementary material for: Cryo-EM structure of an ATTRwt amyloid fibril from systemic non-hereditary transthyretin amyloidosis
Source: Nat Commun. 2022 Oct 27;13:6398. doi: 10.1038/s41467-022-33591-4 (PMC9613903; doi:10.1038/s41467-022-33591-4)
Supplement: Supplementary file 3 — Source Data [file 41467_2022_33591_MOESM3_ESM.xlsx]

## Sheet: Widths
Image set	pixsize A/pix
	1.2312
Pixel		A	nm	mean	Points	deviation		Average absolute deviation
55.902		68.8265	6.9	10.0405	258	0.944925		0.0597623
56.613		69.7019	7
61.685		75.9466	7.6
61.911		76.2248	7.6
63.695		78.4213	7.8
63.008		77.5754	7.8
63.891		78.6626	7.9
64.195		79.0369	7.9
64.537		79.458	7.9
65.368		80.4811	8
64.846		79.8384	8
66.03		81.2961	8.1
65.765		80.9699	8.1
65.391		80.5094	8.1
66.648		82.057	8.2
67.676		83.3227	8.3
67.337		82.9053	8.3
67.666		83.3104	8.3
67.185		82.7182	8.3
68		83.7216	8.4
68		83.7216	8.4
68.542		84.3889	8.4
68.417		84.235	8.4
68.544		84.3914	8.4
69.354		85.3886	8.5
69.318		85.3443	8.5
69.354		85.3886	8.5
69.257		85.2692	8.5
68.953		84.8949	8.5
69.116		85.0956	8.5
69.426		85.4773	8.5
68.949		84.89	8.5
68.723		84.6118	8.5
70.243		86.4832	8.6
69.771		85.9021	8.6
69.689		85.8011	8.6
70.536		86.8439	8.7
70.825		87.1997	8.7
71.465		87.9877	8.8
71.568		88.1145	8.8
71.784		88.3805	8.8
71.84		88.4494	8.8
71.253		87.7267	8.8
71.847		88.458	8.8
71.726		88.3091	8.8
71.532		88.0702	8.8
72.622		89.4122	8.9
72.007		88.655	8.9
72.007		88.655	8.9
73.015		89.8961	9
73.246		90.1805	9
73.498		90.4907	9
73.498		90.4907	9
73.004		89.8825	9
74.243		91.408	9.1
73.528		90.5277	9.1
73.735		90.7825	9.1
73.98		91.0842	9.1
73.824		90.8921	9.1
74.733		92.0113	9.2
74.991		92.3289	9.2
74.953		92.2821	9.2
74.686		91.9534	9.2
74.97		92.3031	9.2
74.726		92.0027	9.2
74.34		91.5274	9.2
74.52		91.749	9.2
74.33		91.5151	9.2
74.641		91.898	9.2
75.546		93.0122	9.3
75.802		93.3274	9.3
75.265		92.6663	9.3
75.349		92.7697	9.3
76.158		93.7657	9.4
75.961		93.5232	9.4
76.528		94.2213	9.4
76.373		94.0304	9.4
76.381		94.0403	9.4
76.059		93.6438	9.4
76.251		93.8802	9.4
76.526		94.2188	9.4
76.904		94.6842	9.5
77.369		95.2567	9.5
76.917		94.7002	9.5
76.968		94.763	9.5
77.165		95.0055	9.5
78.032		96.073	9.6
77.932		95.9499	9.6
77.831		95.8255	9.6
78.008		96.0434	9.6
78.237		96.3254	9.6
77.666		95.6224	9.6
78.054		96.1001	9.6
77.604		95.546	9.6
78.003		96.0373	9.6
78.715		96.9139	9.7
78.549		96.7095	9.7
78.892		97.1318	9.7
79.057		97.335	9.7
78.848		97.0777	9.7
78.492		96.6394	9.7
79.158		97.4593	9.7
78.435		96.5692	9.7
78.48		96.6246	9.7
78.487		96.6332	9.7
78.69		96.8831	9.7
79.073		97.3547	9.7
78.735		96.9385	9.7
79.649		98.0638	9.8
79.246		97.5677	9.8
79.831		98.2879	9.8
79.379		97.7314	9.8
79.895		98.3667	9.8
79.673		98.0934	9.8
79.739		98.1747	9.8
79.343		97.6871	9.8
80.281		98.842	9.9
80.686		99.3406	9.9
80.439		99.0365	9.9
80.006		98.5034	9.9
80.508		99.1214	9.9
80.654		99.3012	9.9
80.204		98.7472	9.9
80.399		98.9872	9.9
80.183		98.7213	9.9
80.131		98.6573	9.9
80.267		98.8247	9.9
80.025		98.5268	9.9
80.529		99.1473	9.9
80.189		98.7287	9.9
81.271		100.061	10
81.541		100.393	10
81.302		100.099	10
81.154		99.9168	10
81.394		100.212	10
81.002		99.7297	10
81.786		100.695	10.1
81.939		100.883	10.1
82.055		101.026	10.1
81.908		100.845	10.1
82.377		101.423	10.1
81.908		100.845	10.1
81.908		100.845	10.1
81.991		100.947	10.1
82.219		101.228	10.1
81.749		100.649	10.1
82.038		101.005	10.1
81.783		100.691	10.1
82.398		101.448	10.1
82.712		101.835	10.2
82.462		101.527	10.2
82.735		101.863	10.2
83.193		102.427	10.2
82.925		102.097	10.2
83.169		102.398	10.2
82.638		101.744	10.2
83.017		102.211	10.2
82.855		102.011	10.2
82.629		101.733	10.2
83.193		102.427	10.2
83.433		102.723	10.3
83.869		103.26	10.3
83.869		103.26	10.3
83.975		103.39	10.3
83.29		102.547	10.3
83.691		103.04	10.3
83.523		102.834	10.3
83.482		102.783	10.3
83.9		103.298	10.3
84.095		103.538	10.4
84.758		104.354	10.4
84.202		103.67	10.4
84.481		104.013	10.4
84.095		103.538	10.4
84.865		104.486	10.4
84.291		103.779	10.4
84.506		104.044	10.4
84.869		104.491	10.4
84.291		103.779	10.4
84.853		104.471	10.4
84.257		103.737	10.4
85.235		104.941	10.5
85.094		104.768	10.5
85.165		104.855	10.5
85.16		104.849	10.5
85.446		105.201	10.5
85.165		104.855	10.5
85.586		105.373	10.5
85.073		104.742	10.5
84.9		104.529	10.5
85.978		105.856	10.6
86.4		106.376	10.6
86.205		106.136	10.6
86.145		106.062	10.6
86.057		105.953	10.6
85.802		105.639	10.6
85.843		105.69	10.6
86.837		106.914	10.7
86.833		106.909	10.7
87.207		107.369	10.7
86.608		106.632	10.7
86.505		106.505	10.7
87.313		107.5	10.7
87.092		107.228	10.7
87.207		107.369	10.7
87.321		107.51	10.8
87.361		107.559	10.8
87.419		107.63	10.8
87.399		107.606	10.8
88.031		108.384	10.8
87.321		107.51	10.8
87.586		107.836	10.8
88.64		109.134	10.9
88.843		109.384	10.9
88.865		109.411	10.9
88.806		109.338	10.9
88.635		109.127	10.9
88.233		108.632	10.9
88.814		109.348	10.9
88.772		109.296	10.9
89.196		109.818	11
89.157		109.77	11
89.404		110.074	11
88.969		109.539	11
89.471		110.157	11
90.236		111.099	11.1
90.355		111.245	11.1
89.805		110.568	11.1
90.139		110.979	11.1
90.211		111.068	11.1
90.272		111.143	11.1
90.554		111.49	11.1
90.211		111.068	11.1
90.506		111.431	11.1
91.005		112.045	11.2
91.285		112.39	11.2
91.066		112.12	11.2
91.066		112.12	11.2
91.214		112.303	11.2
90.892		111.906	11.2
90.843		111.846	11.2
90.601		111.548	11.2
91.332		112.448	11.2
90.687		111.654	11.2
90.872		111.882	11.2
91.548		112.714	11.3
92.022		113.297	11.3
91.501		112.656	11.3
91.6		112.778	11.3
91.497		112.651	11.3
91.676		112.871	11.3
91.389		112.518	11.3
91.924		113.177	11.3
92.024		113.3	11.3
92.65		114.071	11.4
92.574		113.977	11.4
92.381		113.739	11.4
92.752		114.196	11.4
92.477		113.858	11.4
93.493		115.109	11.5
93.059		114.574	11.5
93.509		115.128	11.5
93.193		114.739	11.5
93.066		114.583	11.5
93.136		114.669	11.5
94.112		115.871	11.6
94.145		115.911	11.6
94.585		116.453	11.6
94.021		115.759	11.6
93.9		115.61	11.6
96.177		118.413	11.8
96.177		118.413	11.8
95.462		117.533	11.8
96.13		118.355	11.8
96.302		118.567	11.9
97.005		119.433	11.9
96.36		118.638	11.9
97.35		119.857	12
97.07		119.513	12
97.966		120.616	12.1
98.615		121.415	12.1
99.086		121.995	12.2
103.368		127.267	12.7
103.711		127.689	12.8

## Sheet: Supp Fig 2c
#		Monoisotopic Mass	Abundance	MonoMZ	Most Abundant m/z	Charge	Score	Most Abundant Mass	Ion	Theoretical(Da)	Error(Da)	Error(ppm)	Formula	Ion-Group	Quantitation	Scan	FileType	Filename	Intensity	BackColor	SortOrder
421	True	9267.64	616.968	1030.74	1031.3	9	0.9396	9272.65		NaN	NaN	NaN	C412H673N113O123S3		2561	1	eTHRASH	eTHRASH	616.968	Color [Beige]
80	True	9252.71	2245.35	1543.12	1543.96	6	0.9678	9257.72		NaN	NaN	NaN	C412H658N113O123S3		9136	1	eTHRASH	eTHRASH	2245.35	Color [Beige]
8	True	9252.69	9812.63	1322.82	1323.54	7	0.9855	9257.7		NaN	NaN	NaN	C412H658N113O123S3		41996	1	eTHRASH	eTHRASH	9812.63	Color [Beige]
25	True	9252.68	6021.91	1157.59	1158.22	8	0.9849	9257.7		NaN	NaN	NaN	C412H658N113O123S3		25545	1	eTHRASH	eTHRASH	6021.91	Color [Beige]
19	True	9252.68	6619.01	1029.08	1029.64	9	0.9863	9257.69		NaN	NaN	NaN	C412H658N113O123S3		31388	1	eTHRASH	eTHRASH	7060.29	Color [Beige]
86	True	9252.67	1377.55	772.063	772.48	12	0.9817	9257.68		NaN	NaN	NaN	C412H658N113O123S3		8785	1	eTHRASH	eTHRASH	1959.14	Color [Beige]
6	True	9252.67	11557.6	926.274	926.775	10	0.9873	9257.68		NaN	NaN	NaN	C412H658N113O123S3		51352	1	eTHRASH	eTHRASH	11557.6	Color [Beige]
10	True	9252.67	8904.85	842.159	842.614	11	0.9862	9257.68		NaN	NaN	NaN	C412H658N113O123S3		38917	1	eTHRASH	eTHRASH	8904.85	Color [Beige]
780	True	9207.72	338.289	1151.97	1152.6	8	0.9041	9212.74		NaN	NaN	NaN	C410H637N113O123S3		1376.14	1	eTHRASH	eTHRASH	338.289	Color [Beige]
245	True	9105.62	950.632	1139.21	1139.84	8	0.9052	9110.63		NaN	NaN	NaN	C405H655N111O121S3		3951	1	eTHRASH	eTHRASH	950.632	Color [Beige]
125	True	9105.62	1523.52	1301.81	1302.53	7	0.9181	9110.63		NaN	NaN	NaN	C405H655N111O121S3		5487	1	eTHRASH	eTHRASH	1523.52	Color [Beige]
210	True	9105.58	637.86	1012.74	1013.3	9	0.9784	9110.6		NaN	NaN	NaN	C405H655N111O121S3		4670	1	eTHRASH	eTHRASH	1052.04	Color [Beige]
648	True	9062.56	423.396	1007.96	1008.52	9	0.9186	9067.58		NaN	NaN	NaN	C403H636N111O121S3		1656.23	1	eTHRASH	eTHRASH	423.396	Color [Beige]
367	True	9049.61	360.703	1293.81	1294.52	7	0.9025	9054.63		NaN	NaN	NaN	C403H639N111O120S3		2804.33	1	eTHRASH	eTHRASH	678.414	Color [Beige]
41	True	9034.6	3665.84	1130.33	1130.96	8	0.9831	9039.61		NaN	NaN	NaN	C402H636N111O120S3		17650	1	eTHRASH	eTHRASH	3842.24	Color [Beige]
26	True	9034.6	5885.22	1291.66	1292.38	7	0.9837	9039.61		NaN	NaN	NaN	C402H636N111O120S3		23979	1	eTHRASH	eTHRASH	5885.22	Color [Beige]
158	True	9034.59	1273.68	1506.77	1507.61	6	0.961	9039.6		NaN	NaN	NaN	C402H636N111O120S3		5521	1	eTHRASH	eTHRASH	1266.55	Color [Beige]
39	True	9034.58	3910.32	1004.85	1005.41	9	0.9869	9039.59		NaN	NaN	NaN	C402H636N111O120S3		17366	1	eTHRASH	eTHRASH	3957.93	Color [Beige]
54	True	9034.57	3195.91	822.332	822.787	11	0.9875	9039.59		NaN	NaN	NaN	C402H636N111O120S3		13858	1	eTHRASH	eTHRASH	3195.91	Color [Beige]
33	True	9034.57	4626.72	904.465	904.965	10	0.9681	9039.59		NaN	NaN	NaN	C402H636N111O120S3		20930	1	eTHRASH	eTHRASH	4502.09	Color [Beige]
111	True	8947.57	1666.53	1119.45	1120.08	8	0.9441	8952.58		NaN	NaN	NaN	C398H641N109O119S3		6926	1	eTHRASH	eTHRASH	1666.53	Color [Beige]
102	True	8947.56	1731.55	1279.23	1279.95	7	0.9721	8952.57		NaN	NaN	NaN	C398H641N109O119S3		7564.79	1	eTHRASH	eTHRASH	1570.28	Color [Beige]
651	True	8947.56	423.661	1492.27	1493.1	6	0.9386	8952.57		NaN	NaN	NaN	C398H641N109O119S3		1671.09	1	eTHRASH	eTHRASH	423.661	Color [Beige]
59	True	8947.55	2897.2	895.762	896.263	10	0.932	8952.56		NaN	NaN	NaN	C398H641N109O119S3		11826	1	eTHRASH	eTHRASH	2897.2	Color [Beige]
115	True	8946.54	1541.95	995.067	995.624	9	0.9651	8951.56		NaN	NaN	NaN	C398H640N109O119S3		6901	1	eTHRASH	eTHRASH	1510.26	Color [Beige]
270	True	8898.49	891.983	989.728	990.285	9	0.939	8903.5		NaN	NaN	NaN	C396H632N109O118S3		3354	1	eTHRASH	eTHRASH	891.983	Color [Beige]
160	True	8889.54	1268.7	1270.94	1271.66	7	0.9409	8894.56		NaN	NaN	NaN	C396H623N109O118S3		4891	1	eTHRASH	eTHRASH	1268.7	Color [Beige]
96	True	8889.53	1881.29	889.961	890.461	10	0.9083	8894.55		NaN	NaN	NaN	C396H623N109O118S3		7522.97	1	eTHRASH	eTHRASH	1881.29	Color [Beige]
173	True	8889.5	767.022	988.73	989.286	9	0.9207	8894.51		NaN	NaN	NaN	C396H623N109O118S3		4343.27	1	eTHRASH	eTHRASH	1045.09	Color [Beige]
280	True	8880.64	865.304	1269.67	1270.39	7	0.941	8885.65		NaN	NaN	NaN	C395H626N109O118S3		3718	1	eTHRASH	eTHRASH	865.304	Color [Beige]
134	True	8880.61	1062.88	1111.08	1111.71	8	0.9153	8885.63		NaN	NaN	NaN	C395H626N109O118S3		5177	1	eTHRASH	eTHRASH	1233.58	Color [Beige]
399	True	8824.56	502.538	1261.66	1262.37	7	0.9093	8829.57		NaN	NaN	NaN	C393H624N108O117S3		2786	1	eTHRASH	eTHRASH	578.415	Color [Beige]
198	True	8822.56	1085.01	1103.83	1104.45	8	0.9516	8827.57		NaN	NaN	NaN	C393H622N108O117S3		4678	1	eTHRASH	eTHRASH	1085.01	Color [Beige]
704	True	8809.47	382.88	979.837	980.394	9	0.9055	8814.48		NaN	NaN	NaN	C392H621N108O117S3		1538.33	1	eTHRASH	eTHRASH	382.88	Color [Beige]
169	True	8762.45	1235.57	1461.42	1462.25	6	0.9748	8767.46		NaN	NaN	NaN	C390H612N107O117S3		5200	1	eTHRASH	eTHRASH	1235.57	Color [Beige]
67	True	8762.45	2504.13	1096.31	1096.94	8	0.9716	8767.46		NaN	NaN	NaN	C390H612N107O117S3		11543	1	eTHRASH	eTHRASH	2464.17	Color [Beige]
46	True	8762.43	3707.35	1252.78	1253.5	7	0.9926	8767.45		NaN	NaN	NaN	C390H612N107O117S3		15957	1	eTHRASH	eTHRASH	3707.35	Color [Beige]
60	True	8762.42	2862.57	974.61	975.166	9	0.9946	8767.44		NaN	NaN	NaN	C390H612N107O117S3		12123	1	eTHRASH	eTHRASH	2862.57	Color [Beige]
66	True	8762.4	2672.31	877.247	877.748	10	0.9509	8767.41		NaN	NaN	NaN	C390H612N107O117S3		11276	1	eTHRASH	eTHRASH	2672.31	Color [Beige]
131	True	8718.42	1473.6	1246.5	1247.21	7	0.9607	8723.44		NaN	NaN	NaN	C388H608N107O116S3		6485	1	eTHRASH	eTHRASH	1473.6	Color [Beige]
527	True	8718.42	458.042	1454.08	1454.91	6	0.9042	8723.43		NaN	NaN	NaN	C388H608N107O116S3		1700.66	1	eTHRASH	eTHRASH	388.208	Color [Beige]
159	True	8718.4	1270.29	969.719	970.275	9	0.9737	8723.42		NaN	NaN	NaN	C388H608N107O116S3		5508	1	eTHRASH	eTHRASH	1270.29	Color [Beige]
661	True	8693.51	416.612	966.953	967.509	9	0.9082	8698.52		NaN	NaN	NaN	C387H609N106O116S3		1664	1	eTHRASH	eTHRASH	416.612	Color [Beige]
307	True	8680.48	691.844	1241.08	1241.79	7	0.9596	8685.49		NaN	NaN	NaN	C386H608N106O116S3		3364	1	eTHRASH	eTHRASH	725.605	Color [Beige]
132	True	8661.41	1471.28	1083.68	1084.31	8	0.9516	8666.42		NaN	NaN	NaN	C385H617N106O115S3		6242	1	eTHRASH	eTHRASH	1471.28	Color [Beige]
491	True	8661.4	538.347	1444.57	1445.41	6	0.9221	8666.41		NaN	NaN	NaN	C385H617N106O115S3		2248.51	1	eTHRASH	eTHRASH	538.347	Color [Beige]
110	True	8661.39	1680.53	1238.35	1239.06	7	0.9852	8666.41		NaN	NaN	NaN	C385H617N106O115S3		6901	1	eTHRASH	eTHRASH	1680.53	Color [Beige]
180	True	8661.37	1164.53	963.382	963.938	9	0.9052	8666.38		NaN	NaN	NaN	C385H617N106O115S3		4695	1	eTHRASH	eTHRASH	1164.53	Color [Beige]
447	True	8623.45	579.651	1078.94	1079.56	8	0.9057	8628.46		NaN	NaN	NaN	C384H605N105O115S3		2377.87	1	eTHRASH	eTHRASH	579.651	Color [Beige]
736	True	8593.4	357.192	1228.64	1229.35	7	0.9186	8598.41		NaN	NaN	NaN	C382H615N105O114S3		1465	1	eTHRASH	eTHRASH	357.192	Color [Beige]
178	True	8583.41	1178.68	1073.93	1074.56	8	0.9096	8588.42		NaN	NaN	NaN	C382H605N105O114S3		4390.86	1	eTHRASH	eTHRASH	1178.68	Color [Beige]
765	True	8486.34	344.354	1061.8	1062.43	8	0.9199	8491.36		NaN	NaN	NaN	C378H586N104O113S3		1436.87	1	eTHRASH	eTHRASH	344.354	Color [Beige]
120	True	8445.32	1579.48	1408.56	1409.4	6	0.9544	8450.33		NaN	NaN	NaN	C376H599N103O112S3		5871	1	eTHRASH	eTHRASH	1579.48	Color [Beige]
58	True	8445.3	2934.72	1056.67	1057.3	8	0.9907	8450.31		NaN	NaN	NaN	C376H599N103O112S3		12033	1	eTHRASH	eTHRASH	2934.72	Color [Beige]
57	True	8445.3	3078.09	1207.48	1208.19	7	0.9922	8450.31		NaN	NaN	NaN	C376H599N103O112S3		12763	1	eTHRASH	eTHRASH	3078.09	Color [Beige]
63	True	8445.29	2244.34	939.373	939.929	9	0.9257	8450.3		NaN	NaN	NaN	C376H599N103O112S3		12021	1	eTHRASH	eTHRASH	2668.09	Color [Beige]
353	True	8431.31	721.361	1054.92	1055.55	8	0.9037	8436.32		NaN	NaN	NaN	C375H597N103O112S3		2968.52	1	eTHRASH	eTHRASH	721.361	Color [Beige]
170	True	8358.29	573.508	1195.05	1195.76	7	0.9389	8363.3		NaN	NaN	NaN	C372H590N102O111S3		3461.82	1	eTHRASH	eTHRASH	872.729	Color [Beige]
236	True	8358.27	974.146	1045.79	1046.42	8	0.9646	8363.29		NaN	NaN	NaN	C372H590N102O111S3		4146	1	eTHRASH	eTHRASH	974.146	Color [Beige]
121	True	8358.27	881.836	836.834	837.335	10	0.9331	8363.28		NaN	NaN	NaN	C372H590N102O111S3		6110.36	1	eTHRASH	eTHRASH	1397.48	Color [Beige]
530	True	8301.25	212.77	1186.9	1187.62	7	0.9202	8306.27		NaN	NaN	NaN	C369H585N102O110S3		1890.33	1	eTHRASH	eTHRASH	404.73	Color [Beige]
362	True	8282.23	649.443	1184.18	1184.9	7	0.9171	8287.25		NaN	NaN	NaN	C369H580N101O110S3		2833.03	1	eTHRASH	eTHRASH	589.643	Color [Beige]
162	True	8173.25	972.508	1022.66	1023.29	8	0.9585	8178.26		NaN	NaN	NaN	C364H561N100O109S3		5114.36	1	eTHRASH	eTHRASH	1208.12	Color [Beige]
405	True	8173.23	634.489	1168.61	1169.33	7	0.9354	8178.25		NaN	NaN	NaN	C364H561N100O109S3		2513.76	1	eTHRASH	eTHRASH	634.489	Color [Beige]
244	True	8171.19	953.735	818.126	818.627	10	0.9549	8176.2		NaN	NaN	NaN	C364H559N100O109S3		3931.47	1	eTHRASH	eTHRASH	953.735	Color [Beige]
56	True	7865.05	3101.82	1311.85	1312.52	6	0.9688	7869.06		NaN	NaN	NaN	C350H541N96O105S3		12792.1	1	eTHRASH	eTHRASH	3101.82	Color [Beige]
34	True	7865.04	3728.92	874.9	875.345	9	0.9913	7869.05		NaN	NaN	NaN	C350H541N96O105S3		19938	1	eTHRASH	eTHRASH	4699.03	Color [Beige]
759	True	7865.03	347.29	1574.01	1574.82	5	0.9477	7869.04		NaN	NaN	NaN	C350H541N96O105S3		1408.37	1	eTHRASH	eTHRASH	347.29	Color [Beige]
51	True	7865.03	2624.86	1124.58	1125.16	7	0.9684	7869.04		NaN	NaN	NaN	C350H541N96O105S3		14368.3	1	eTHRASH	eTHRASH	3170.94	Color [Beige]
31	True	7865.02	5120.4	984.135	984.635	8	0.9806	7869.03		NaN	NaN	NaN	C350H541N96O105S3		20774	1	eTHRASH	eTHRASH	5120.4	Color [Beige]
410	True	7865.01	445.232	787.509	787.909	10	0.9429	7869.02		NaN	NaN	NaN	C350H541N96O105S3		2665	1	eTHRASH	eTHRASH	628.363	Color [Beige]
186	True	5914.01	1148.65	740.259	740.634	8	0.9449	5917.02		NaN	NaN	NaN	C263H419N72O79S2		4460.84	1	eTHRASH	eTHRASH	1148.65	Color [Beige]
206	True	5914	1064.61	986.674	987.175	6	0.9002	5917.01		NaN	NaN	NaN	C263H419N72O79S2		3810.23	1	eTHRASH	eTHRASH	1064.61	Color [Beige]
464	True	5658.86	567.785	708.365	708.74	8	0.9015	5661.87		NaN	NaN	NaN	C252H402N69O75S2		2014.71	1	eTHRASH	eTHRASH	567.785	Color [Beige]
148	True	4879.48	1316.95	976.903	977.504	5	0.9271	4882.49		NaN	NaN	NaN	C217H329N60O65S2		4809.09	1	eTHRASH	eTHRASH	1316.95	Color [Beige]
243	True	4663.36	954.542	933.679	934.079	5	0.9395	4665.36		NaN	NaN	NaN	C208H311N57O62S2		3244	1	eTHRASH	eTHRASH	954.542	Color [Beige]
466	True	4637.33	289.676	773.896	774.23	6	0.9097	4639.34		NaN	NaN	NaN	C206H309N57O62S2		1825.24	1	eTHRASH	eTHRASH	484.63	Color [Beige]
163	True	4465.33	1254.24	894.073	894.473	5	0.9255	4467.33		NaN	NaN	NaN	C199H297N55O59S2		4109	1	eTHRASH	eTHRASH	1254.24	Color [Beige]
310	True	4415.34	391.206	736.898	737.231	6	0.9779	4417.35		NaN	NaN	NaN	C196H297N54O59S2		2832	1	eTHRASH	eTHRASH	753.915	Color [Beige]
195	True	4345.25	1098.23	870.057	870.457	5	0.9222	4347.25		NaN	NaN	NaN	C193H293N53O58S2		3987	1	eTHRASH	eTHRASH	1098.23	Color [Beige]
309	True	4330.29	798.334	722.723	723.057	6	0.9576	4332.3		NaN	NaN	NaN	C193H278N53O58S2		2987.93	1	eTHRASH	eTHRASH	798.334	Color [Beige]
85	True	4318.29	2095.55	864.665	865.065	5	0.9659	4320.29		NaN	NaN	NaN	C192H294N53O57S2		7803.35	1	eTHRASH	eTHRASH	2095.55	Color [Beige]
453	True	4245.2	577.788	850.048	850.448	5	0.9002	4247.21		NaN	NaN	NaN	C189H271N52O57S2		1967	1	eTHRASH	eTHRASH	577.788	Color [Beige]
631	True	4217.25	255.293	703.882	704.216	6	0.9765	4219.26		NaN	NaN	NaN	C188H271N52O56S2		1650.66	1	eTHRASH	eTHRASH	427.593	Color [Beige]
553	True	4160.23	485.648	694.379	694.712	6	0.9475	4162.23		NaN	NaN	NaN	C185H280N51O55S2		1748.98	1	eTHRASH	eTHRASH	485.648	Color [Beige]
282	True	4160.21	858.964	833.049	833.449	5	0.9638	4162.21		NaN	NaN	NaN	C185H280N51O55S2		3066.64	1	eTHRASH	eTHRASH	858.964	Color [Beige]
321	True	4086.6	783.898	818.327	818.727	5	0.9457	4088.6		NaN	NaN	NaN	C182H273N50O54S2		2690.46	1	eTHRASH	eTHRASH	783.898	Color [Beige]
707	True	3905.04	380.634	782.015	782.415	5	0.9454	3907.04		NaN	NaN	NaN	C174H279N48O52S1		1338.53	1	eTHRASH	eTHRASH	380.634	Color [Beige]
103	True	3834.03	1778.07	767.814	768.214	5	0.9927	3836.04		NaN	NaN	NaN	C171H274N47O51S1		6693	1	eTHRASH	eTHRASH	1778.07	Color [Beige]
83	True	3818.04	2114.48	764.615	765.015	5	0.9629	3820.04		NaN	NaN	NaN	C170H270N47O51S1		7616.1	1	eTHRASH	eTHRASH	2114.48	Color [Beige]
139	True	3748.03	1269.08	750.613	751.013	5	0.9431	3750.03		NaN	NaN	NaN	C167H266N46O50S1		5073.33	1	eTHRASH	eTHRASH	1264.54	Color [Beige]
15	True	3686.97	7902.26	738.4	738.801	5	0.9959	3688.97		NaN	NaN	NaN	C164H271N45O49S1		28848	1	eTHRASH	eTHRASH	7902.26	Color [Beige]
22	True	3686.97	6687.76	922.749	923.25	4	0.9936	3688.97		NaN	NaN	NaN	C164H271N45O49S1		23776	1	eTHRASH	eTHRASH	6687.76	Color [Beige]
5	True	3670.97	11933.1	735.201	735.602	5	0.9939	3672.98		NaN	NaN	NaN	C163H267N45O49S1		41310	1	eTHRASH	eTHRASH	11933.1	Color [Beige]
14	True	3670.97	8189.01	918.749	919.25	4	0.9913	3672.97		NaN	NaN	NaN	C163H267N45O49S1		29075	1	eTHRASH	eTHRASH	8189.01	Color [Beige]
330	True	3600.97	754.65	601.169	601.503	6	0.9962	3602.97		NaN	NaN	NaN	C160H263N44O48S1		2772	1	eTHRASH	eTHRASH	754.65	Color [Beige]
260	True	3546.91	909.381	710.39	710.791	5	0.9475	3548.92		NaN	NaN	NaN	C158H263N43O47S1		3320.5	1	eTHRASH	eTHRASH	909.381	Color [Beige]
638	True	3519.9	432.755	704.986	705.387	5	0.9659	3521.9		NaN	NaN	NaN	C157H248N43O47S1		1449.81	1	eTHRASH	eTHRASH	432.755	Color [Beige]
378	True	3503.92	684.117	701.791	702.191	5	0.9711	3505.92		NaN	NaN	NaN	C156H244N43O47S1		2572	1	eTHRASH	eTHRASH	684.117	Color [Beige]
376	True	3048.57	687.553	1017.2	1017.53	3	0.9035	3049.57		NaN	NaN	NaN	C136H209N37O41S1		2277.55	1	eTHRASH	eTHRASH	687.553	Color [Beige]
136	True	3047.57	756.636	762.901	763.151	4	0.9741	3048.58		NaN	NaN	NaN	C136H208N37O41S1		4665.01	1	eTHRASH	eTHRASH	1225.85	Color [Beige]
342	True	2820.47	739.638	706.126	706.376	4	0.9065	2821.48		NaN	NaN	NaN	C126H177N35O38S1		2395.97	1	eTHRASH	eTHRASH	739.638	Color [Beige]
326	True	2705.44	290.82	677.366	677.616	4	0.9318	2706.44		NaN	NaN	NaN	C120H194N33O36S1		2227.8	1	eTHRASH	eTHRASH	679.618	Color [Beige]
729	True	2642.43	362.253	661.615	661.865	4	0.951	2643.43		NaN	NaN	NaN	C118H185N32O35S1		1108.66	1	eTHRASH	eTHRASH	362.253	Color [Beige]
231	True	2379.23	986.829	794.083	794.417	3	0.9078	2380.23		NaN	NaN	NaN	C106H156N29O32S1		2420.76	1	eTHRASH	eTHRASH	986.829	Color [Beige]
762	True	2270.65	344.208	757.89	758.223	3	0.9201	2271.65		NaN	NaN	NaN	C101H154N28O30S1		1009.93	1	eTHRASH	eTHRASH	344.208	Color [Beige]
657	True	2154.14	419.325	719.055	719.389	3	0.9076	2155.15		NaN	NaN	NaN	C96H141N26O29S1		1217.03	1	eTHRASH	eTHRASH	419.325	Color [Beige]
590	True	1836	466.641	613.007	613.341	3	0.9189	1837		NaN	NaN	NaN	C82H127N22O24S1		1365.64	1	eTHRASH	eTHRASH	466.641	Color [Beige]
119	True	1395.71	1582.53	698.861	698.86	2	0.9931	1395.71		NaN	NaN	NaN	C62H77N17O19S1		3569.3	1	eTHRASH	eTHRASH	1582.53	Color [Beige]
891	True	1333.9	274.252	445.642	445.641	3	0.9003	1333.9		NaN	NaN	NaN	C59H81N16O18S1		611.33	1	eTHRASH	eTHRASH	274.252	Color [Beige]
215	True	1164.75	1042.43	389.259	389.258	3	0.9891	1164.75		NaN	NaN	NaN	C52H88N14O16S0		1932.97	1	eTHRASH	eTHRASH	1042.43	Color [Beige]
760	True	1161.59	345.367	581.804	581.804	2	0.9708	1161.59		NaN	NaN	NaN	C52H101N14O15S0		691.61	1	eTHRASH	eTHRASH	345.367	Color [Beige]
382	True	1145.61	671.715	573.811	573.81	2	0.9748	1145.61		NaN	NaN	NaN	C51H97N14O15S0		1325.51	1	eTHRASH	eTHRASH	671.715	Color [Beige]
835	True	1140.74	307	381.254	381.253	3	0.9401	1140.74		NaN	NaN	NaN	C51H92N14O15S0		618.1	1	eTHRASH	eTHRASH	307	Color [Beige]
706	True	1110.61	380.687	556.311	556.31	2	0.9942	1110.61		NaN	NaN	NaN	C49H86N14O15S0		758.785	1	eTHRASH	eTHRASH	380.687	Color [Beige]
665	True	1050.72	412.046	526.368	526.367	2	0.9971	1050.72		NaN	NaN	NaN	C47H80N13O14S0		772.012	1	eTHRASH	eTHRASH	412.046	Color [Beige]
519	True	996.612	514.09	499.313	499.313	2	0.9707	996.612		NaN	NaN	NaN	C44H92N12O13S0		909.85	1	eTHRASH	eTHRASH	514.09	Color [Beige]
483	True	981.589	545.765	491.802	491.801	2	0.9958	981.589		NaN	NaN	NaN	C44H77N12O13S0		973.068	1	eTHRASH	eTHRASH	545.765	Color [Beige]
724	True	967.471	369.229	484.743	484.742	2	0.9532	967.471		NaN	NaN	NaN	C43H75N12O13S0		642.23	1	eTHRASH	eTHRASH	369.229	Color [Beige]
577	True	949.535	467.676	475.775	475.774	2	0.9964	949.535		NaN	NaN	NaN	C42H69N12O13S0		807.212	1	eTHRASH	eTHRASH	467.676	Color [Beige]
333	True	922.469	749.593	462.242	462.241	2	0.9958	922.469		NaN	NaN	NaN	C41H84N11O12S0		1271.42	1	eTHRASH	eTHRASH	749.593	Color [Beige]
504	True	906.502	531.221	454.258	454.257	2	0.9937	906.502		NaN	NaN	NaN	C40H80N11O12S0		926.62	1	eTHRASH	eTHRASH	531.221	Color [Beige]
21	True	884.522	6779.19	443.268	443.268	2	0.9969	884.522		NaN	NaN	NaN	C39H70N11O12S0		11211	1	eTHRASH	eTHRASH	6779.19	Color [Beige]
11	True	884.521	8859.27	885.529	885.528	1	0.9978	884.521		NaN	NaN	NaN	C39H70N11O12S0		14751	1	eTHRASH	eTHRASH	8859.27	Color [Beige]
124	True	881.572	1535.96	441.793	441.793	2	0.9891	881.572		NaN	NaN	NaN	C39H67N11O12S0		2644	1	eTHRASH	eTHRASH	1535.96	Color [Beige]
113	True	867.557	1660.88	434.786	434.785	2	0.9971	867.557		NaN	NaN	NaN	C39H53N11O12S0		2731	1	eTHRASH	eTHRASH	1660.88	Color [Beige]
469	True	768.543	560.79	385.279	385.278	2	0.9573	768.543		NaN	NaN	NaN	C34H74N9O10S0		852.611	1	eTHRASH	eTHRASH	560.79	Color [Beige]
196	True	678.367	1088.61	679.374	679.374	1	0.9922	678.367		NaN	NaN	NaN	C30H62N8O9S0		1664.09	1	eTHRASH	eTHRASH	1088.61	Color [Beige]
278	True	668.08	865.806	669.087	669.087	1	0.9706	668.08		NaN	NaN	NaN	C30H52N8O9S0		1255.61	1	eTHRASH	eTHRASH	865.806	Color [Beige]
315	True	651.411	791.361	652.418	652.417	1	0.995	651.411		NaN	NaN	NaN	C29H47N8O9S0		1112.31	1	eTHRASH	eTHRASH	791.361	Color [Beige]
16	True	641.068	7732.78	642.076	642.075	1	0.9607	641.068		NaN	NaN	NaN	C29H37N8O9S0		11058.1	1	eTHRASH	eTHRASH	7732.78	Color [Beige]
146	True	628.037	1320.12	629.044	629.043	1	0.9784	628.037		NaN	NaN	NaN	C28H52N8O8S0		1754.41	1	eTHRASH	eTHRASH	1320.12	Color [Beige]
17	True	624.042	7254.97	625.049	625.049	1	0.9651	624.042		NaN	NaN	NaN	C28H48N8O8S0		10229.5	1	eTHRASH	eTHRASH	7254.97	Color [Beige]
147	True	609.184	1319.53	610.191	610.191	1	0.9627	609.184		NaN	NaN	NaN	C27H59N7O8S0		1847.81	1	eTHRASH	eTHRASH	1319.53	Color [Beige]
72	True	609.042	2459.76	610.049	610.049	1	0.9759	609.042		NaN	NaN	NaN	C27H59N7O8S0		3443.91	1	eTHRASH	eTHRASH	2459.76	Color [Beige]
269	True	599.057	894.957	600.065	600.064	1	0.9028	599.057		NaN	NaN	NaN	C27H49N7O8S0		1252.98	1	eTHRASH	eTHRASH	894.957	Color [Beige]
484	True	592.157	545.401	593.164	593.164	1	0.9647	592.157		NaN	NaN	NaN	C26H54N7O8S0		746.798	1	eTHRASH	eTHRASH	545.401	Color [Beige]
137	True	591.335	1388.34	592.342	592.341	1	0.9965	591.335		NaN	NaN	NaN	C26H53N7O8S0		1945.3	1	eTHRASH	eTHRASH	1388.34	Color [Beige]
520	True	587.314	513.546	588.321	588.321	1	0.9899	587.314		NaN	NaN	NaN	C26H49N7O8S0		709.147	1	eTHRASH	eTHRASH	513.546	Color [Beige]
259	True	583.015	909.321	584.022	584.021	1	0.9343	583.015		NaN	NaN	NaN	C26H45N7O8S0		1254.54	1	eTHRASH	eTHRASH	909.321	Color [Beige]
419	True	566.384	7.194	567.391	567.39	1	0.9965	566.384		NaN	NaN	NaN	C25H40N7O8S0		2679.83	1	eTHRASH	eTHRASH	1947.25	Color [Beige]
253	True	541.002	941.451	542.01	542.009	1	0.9434	541.002		NaN	NaN	NaN	C24H43N7O7S0		1261.09	1	eTHRASH	eTHRASH	941.451	Color [Beige]
109	True	537.163	1717.26	538.17	538.17	1	0.9929	537.163		NaN	NaN	NaN	C24H39N7O7S0		2389.86	1	eTHRASH	eTHRASH	1717.26	Color [Beige]
32	True	535.164	5113.3	536.171	536.171	1	0.967	535.164		NaN	NaN	NaN	C24H37N7O7S0		6851.52	1	eTHRASH	eTHRASH	5113.3	Color [Beige]
201	True	528.008	1071.01	529.015	529.015	1	0.9425	528.008		NaN	NaN	NaN	C23H56N6O7S0		1424.43	1	eTHRASH	eTHRASH	1071.01	Color [Beige]
711	True	525.996	378.746	527.003	527.002	1	0.9429	525.996		NaN	NaN	NaN	C23H54N6O7S0		503.986	1	eTHRASH	eTHRASH	378.746	Color [Beige]
340	True	522.993	742.298	524	524	1	0.9574	522.993		NaN	NaN	NaN	C23H51N6O7S0		986.958	1	eTHRASH	eTHRASH	742.298	Color [Beige]
95	True	520.136	1887.98	521.143	521.142	1	0.9937	520.136		NaN	NaN	NaN	C23H48N6O7S0		2591.4	1	eTHRASH	eTHRASH	1887.98	Color [Beige]
145	True	519.993	1334.13	521	521	1	0.9081	519.993		NaN	NaN	NaN	C23H48N6O7S0		1774.26	1	eTHRASH	eTHRASH	1334.13	Color [Beige]
29	True	518.137	5762.73	519.144	519.144	1	0.9675	518.137		NaN	NaN	NaN	C23H46N6O7S0		7664.7	1	eTHRASH	eTHRASH	5762.73	Color [Beige]
470	True	510.992	560.221	512	511.999	1	0.9657	510.992		NaN	NaN	NaN	C23H39N6O7S0		744.873	1	eTHRASH	eTHRASH	560.221	Color [Beige]
202	True	506.966	1067.86	507.973	507.973	1	0.9464	506.966		NaN	NaN	NaN	C23H35N6O7S0		1420.39	1	eTHRASH	eTHRASH	1067.86	Color [Beige]
174	True	504.106	1206.83	505.113	505.112	1	0.9922	504.106		NaN	NaN	NaN	C22H44N6O7S0		1634.34	1	eTHRASH	eTHRASH	1206.83	Color [Beige]
99	True	502.106	3.6132	503.113	503.112	1	0.9673	502.106		NaN	NaN	NaN	C22H42N6O7S0		5226.03	1	eTHRASH	eTHRASH	3959.48	Color [Beige]
49	True	495.993	3613.1	497	496.999	1	0.9462	495.993		NaN	NaN	NaN	C22H36N6O7S0		4733.06	1	eTHRASH	eTHRASH	3613.1	Color [Beige]
190	True	485.996	1118.43	487.003	487.003	1	0.9386	485.996		NaN	NaN	NaN	C22H42N6O6S0		1453.53	1	eTHRASH	eTHRASH	1118.43	Color [Beige]
719	True	485.013	371.04	486.021	486.02	1	0.6521	485.013		NaN	NaN	NaN	C22H41N6O6S0		482.312	1	eTHRASH	eTHRASH	371.04	Color [Beige]
582	True	479.961	463.419	480.968	480.968	1	0.9258	479.961		NaN	NaN	NaN	C21H48N6O6S0		597.392	1	eTHRASH	eTHRASH	463.419	Color [Beige]
167	True	471.287	1238.97	472.294	472.294	1	0.9975	471.287		NaN	NaN	NaN	C21H39N6O6S0		1627.56	1	eTHRASH	eTHRASH	1238.97	Color [Beige]
207	True	470.304	1063.19	471.311	471.311	1	0.9499	470.304		NaN	NaN	NaN	C21H38N6O6S0		1371.33	1	eTHRASH	eTHRASH	1063.19	Color [Beige]
363	True	466.1	711.168	467.107	467.107	1	0.9912	466.1		NaN	NaN	NaN	C21H34N6O6S0		970.447	1	eTHRASH	eTHRASH	711.168	Color [Beige]
265	True	464.962	903.466	465.969	465.968	1	0.9417	464.962		NaN	NaN	NaN	C21H33N6O6S0		1165.01	1	eTHRASH	eTHRASH	903.466	Color [Beige]
38	True	461.144	4066.76	462.152	462.151	1	0.9779	461.144		NaN	NaN	NaN	C21H29N6O6S0		5246.36	1	eTHRASH	eTHRASH	4066.76	Color [Beige]
98	True	459.993	1855.88	461	460.999	1	0.9861	459.993		NaN	NaN	NaN	C20H40N6O6S0		2301.41	1	eTHRASH	eTHRASH	1855.88	Color [Beige]
966	True	448.339	230.862	449.346	449.345	1	0.9445	448.339		NaN	NaN	NaN	C20H42N5O6S0		286.407	1	eTHRASH	eTHRASH	230.862	Color [Beige]
127	True	447.116	1505.6	448.123	448.123	1	0.9853	447.116		NaN	NaN	NaN	C20H41N5O6S0		1867.34	1	eTHRASH	eTHRASH	1505.6	Color [Beige]
263	True	446.344	906.778	447.352	447.351	1	0.9964	446.344		NaN	NaN	NaN	C20H40N5O6S0		1126	1	eTHRASH	eTHRASH	906.778	Color [Beige]
919	True	444.255	259.752	445.263	445.262	1	0.9926	444.255		NaN	NaN	NaN	C20H38N5O6S0		322.341	1	eTHRASH	eTHRASH	259.752	Color [Beige]
1	True	444.118	19932.4	445.125	445.125	1	0.9751	444.118		NaN	NaN	NaN	C20H38N5O6S0		24715.8	1	eTHRASH	eTHRASH	19932.4	Color [Beige]
390	True	436.967	660.898	437.974	437.974	1	0.9829	436.967		NaN	NaN	NaN	C19H43N5O6S0		813.006	1	eTHRASH	eTHRASH	660.898	Color [Beige]
181	True	433.88	1163.59	434.887	434.887	1	0.976	433.88		NaN	NaN	NaN	C19H40N5O6S0		1431.63	1	eTHRASH	eTHRASH	1163.59	Color [Beige]
977	True	431.885	4.3312	432.892	432.892	1	0.9761	431.885		NaN	NaN	NaN	C19H38N5O6S0		3319.53	1	eTHRASH	eTHRASH	2720.57	Color [Beige]
4	True	428.087	12004.9	429.094	429.093	1	0.9748	428.087		NaN	NaN	NaN	C19H34N5O6S0		14766.1	1	eTHRASH	eTHRASH	12004.9	Color [Beige]
230	True	425.982	987.069	426.989	426.988	1	0.957	425.982		NaN	NaN	NaN	C19H32N5O6S0		1214.03	1	eTHRASH	eTHRASH	987.069	Color [Beige]
942	True	420.321	241.238	421.329	421.328	1	0.9961	420.321		NaN	NaN	NaN	C19H26N5O6S0		294.072	1	eTHRASH	eTHRASH	241.238	Color [Beige]
27	True	418.313	5798.11	419.321	419.32	1	0.9958	418.313		NaN	NaN	NaN	C19H24N5O6S0		7339	1	eTHRASH	eTHRASH	5798.11	Color [Beige]
264	True	414.034	903.223	415.042	415.041	1	0.986	414.034		NaN	NaN	NaN	C18H32N5O6S0		1092.68	1	eTHRASH	eTHRASH	903.223	Color [Beige]
37	True	412.264	4604.47	413.271	413.271	1	0.9967	412.264		NaN	NaN	NaN	C18H46N5O5S0		5826	1	eTHRASH	eTHRASH	4604.47	Color [Beige]
615	True	410.068	24.5153	411.075	411.075	1	0.974	410.068		NaN	NaN	NaN	C18H44N5O5S0		8258.23	1	eTHRASH	eTHRASH	6769.22	Color [Beige]
863	True	410.008	28.6251	411.015	411.014	1	0.9732	410.008		NaN	NaN	NaN	C18H44N5O5S0		5592.56	1	eTHRASH	eTHRASH	4584.38	Color [Beige]
803	True	404.994	323.217	406.001	406.001	1	0.9887	404.994		NaN	NaN	NaN	C18H39N5O5S0		390.875	1	eTHRASH	eTHRASH	323.217	Color [Beige]
90	True	392.294	2013.25	393.301	393.301	1	0.9955	392.294		NaN	NaN	NaN	C17H38N5O5S0		2516	1	eTHRASH	eTHRASH	2013.25	Color [Beige]
2	True	390.282	18438.1	391.289	391.289	1	0.9957	390.282		NaN	NaN	NaN	C17H36N5O5S0		23409	1	eTHRASH	eTHRASH	18438.1	Color [Beige]
352	True	373.096	721.279	374.103	374.103	1	0.9862	373.096		NaN	NaN	NaN	C17H19N5O5S0		865.256	1	eTHRASH	eTHRASH	721.279	Color [Beige]
18	True	370.313	7203.78	371.32	371.32	1	0.9955	370.313		NaN	NaN	NaN	C16H28N5O5S0		8873	1	eTHRASH	eTHRASH	7203.78	Color [Beige]
3	True	370.099	16451.1	371.106	371.105	1	0.9838	370.099		NaN	NaN	NaN	C16H28N5O5S0		19576.7	1	eTHRASH	eTHRASH	16451.1	Color [Beige]

## Sheet: Supp Fig 3a
title	xaxis	yaxis	x	y
RELION masked-corrected FSC	Resolution (A-1)	Correlation Coefficient	0.001001	1
RELION masked-corrected FSC	Resolution (A-1)	Correlation Coefficient	0.00320513	0.999998
RELION masked-corrected FSC	Resolution (A-1)	Correlation Coefficient	0.00641026	0.999994
RELION masked-corrected FSC	Resolution (A-1)	Correlation Coefficient	0.00961538	0.999988
RELION masked-corrected FSC	Resolution (A-1)	Correlation Coefficient	0.0128205	0.999979
RELION masked-corrected FSC	Resolution (A-1)	Correlation Coefficient	0.0160256	0.999967
RELION masked-corrected FSC	Resolution (A-1)	Correlation Coefficient	0.0192308	0.999963
RELION masked-corrected FSC	Resolution (A-1)	Correlation Coefficient	0.0224359	0.999955
RELION masked-corrected FSC	Resolution (A-1)	Correlation Coefficient	0.025641	0.99991
RELION masked-corrected FSC	Resolution (A-1)	Correlation Coefficient	0.0288462	0.999791
RELION masked-corrected FSC	Resolution (A-1)	Correlation Coefficient	0.0320513	0.999798
RELION masked-corrected FSC	Resolution (A-1)	Correlation Coefficient	0.0352564	0.999868
RELION masked-corrected FSC	Resolution (A-1)	Correlation Coefficient	0.0384615	0.999834
RELION masked-corrected FSC	Resolution (A-1)	Correlation Coefficient	0.0416667	0.999689
RELION masked-corrected FSC	Resolution (A-1)	Correlation Coefficient	0.0448718	0.999398
RELION masked-corrected FSC	Resolution (A-1)	Correlation Coefficient	0.0480769	0.99887
RELION masked-corrected FSC	Resolution (A-1)	Correlation Coefficient	0.0512821	0.997847
RELION masked-corrected FSC	Resolution (A-1)	Correlation Coefficient	0.0544872	0.997278
RELION masked-corrected FSC	Resolution (A-1)	Correlation Coefficient	0.0576923	0.998028
RELION masked-corrected FSC	Resolution (A-1)	Correlation Coefficient	0.0608974	0.998661
RELION masked-corrected FSC	Resolution (A-1)	Correlation Coefficient	0.0641026	0.998813
RELION masked-corrected FSC	Resolution (A-1)	Correlation Coefficient	0.0673077	0.998783
RELION masked-corrected FSC	Resolution (A-1)	Correlation Coefficient	0.0705128	0.99852
RELION masked-corrected FSC	Resolution (A-1)	Correlation Coefficient	0.073718	0.997983
RELION masked-corrected FSC	Resolution (A-1)	Correlation Coefficient	0.0769231	0.99734
RELION masked-corrected FSC	Resolution (A-1)	Correlation Coefficient	0.0801282	0.996981
RELION masked-corrected FSC	Resolution (A-1)	Correlation Coefficient	0.0833333	0.997081
RELION masked-corrected FSC	Resolution (A-1)	Correlation Coefficient	0.0865385	0.997448
RELION masked-corrected FSC	Resolution (A-1)	Correlation Coefficient	0.0897436	0.99779
RELION masked-corrected FSC	Resolution (A-1)	Correlation Coefficient	0.0929487	0.998235
RELION masked-corrected FSC	Resolution (A-1)	Correlation Coefficient	0.0961538	0.998465
RELION masked-corrected FSC	Resolution (A-1)	Correlation Coefficient	0.099359	0.998308
RELION masked-corrected FSC	Resolution (A-1)	Correlation Coefficient	0.102564	0.997681
RELION masked-corrected FSC	Resolution (A-1)	Correlation Coefficient	0.105769	0.996659
RELION masked-corrected FSC	Resolution (A-1)	Correlation Coefficient	0.108974	0.995537
RELION masked-corrected FSC	Resolution (A-1)	Correlation Coefficient	0.112179	0.994604
RELION masked-corrected FSC	Resolution (A-1)	Correlation Coefficient	0.115385	0.994269
RELION masked-corrected FSC	Resolution (A-1)	Correlation Coefficient	0.11859	0.994517
RELION masked-corrected FSC	Resolution (A-1)	Correlation Coefficient	0.121795	0.995182
RELION masked-corrected FSC	Resolution (A-1)	Correlation Coefficient	0.125	0.994986
RELION masked-corrected FSC	Resolution (A-1)	Correlation Coefficient	0.128205	0.994584
RELION masked-corrected FSC	Resolution (A-1)	Correlation Coefficient	0.13141	0.99291
RELION masked-corrected FSC	Resolution (A-1)	Correlation Coefficient	0.134615	0.991134
RELION masked-corrected FSC	Resolution (A-1)	Correlation Coefficient	0.137821	0.989059
RELION masked-corrected FSC	Resolution (A-1)	Correlation Coefficient	0.141026	0.987935
RELION masked-corrected FSC	Resolution (A-1)	Correlation Coefficient	0.144231	0.988442
RELION masked-corrected FSC	Resolution (A-1)	Correlation Coefficient	0.147436	0.989114
RELION masked-corrected FSC	Resolution (A-1)	Correlation Coefficient	0.150641	0.989687
RELION masked-corrected FSC	Resolution (A-1)	Correlation Coefficient	0.153846	0.989268
RELION masked-corrected FSC	Resolution (A-1)	Correlation Coefficient	0.157051	0.987949
RELION masked-corrected FSC	Resolution (A-1)	Correlation Coefficient	0.160256	0.986785
RELION masked-corrected FSC	Resolution (A-1)	Correlation Coefficient	0.163462	0.987113
RELION masked-corrected FSC	Resolution (A-1)	Correlation Coefficient	0.166667	0.987575
RELION masked-corrected FSC	Resolution (A-1)	Correlation Coefficient	0.169872	0.987025
RELION masked-corrected FSC	Resolution (A-1)	Correlation Coefficient	0.173077	0.985559
RELION masked-corrected FSC	Resolution (A-1)	Correlation Coefficient	0.176282	0.984161
RELION masked-corrected FSC	Resolution (A-1)	Correlation Coefficient	0.179487	0.984296
RELION masked-corrected FSC	Resolution (A-1)	Correlation Coefficient	0.182692	0.987888
RELION masked-corrected FSC	Resolution (A-1)	Correlation Coefficient	0.185897	0.989098
RELION masked-corrected FSC	Resolution (A-1)	Correlation Coefficient	0.189103	0.988819
RELION masked-corrected FSC	Resolution (A-1)	Correlation Coefficient	0.192308	0.986286
RELION masked-corrected FSC	Resolution (A-1)	Correlation Coefficient	0.195513	0.983512
RELION masked-corrected FSC	Resolution (A-1)	Correlation Coefficient	0.198718	0.98305
RELION masked-corrected FSC	Resolution (A-1)	Correlation Coefficient	0.201923	0.982205
RELION masked-corrected FSC	Resolution (A-1)	Correlation Coefficient	0.205128	0.981373
RELION masked-corrected FSC	Resolution (A-1)	Correlation Coefficient	0.208333	0.975198
RELION masked-corrected FSC	Resolution (A-1)	Correlation Coefficient	0.211538	0.976667
RELION masked-corrected FSC	Resolution (A-1)	Correlation Coefficient	0.214744	0.977153
RELION masked-corrected FSC	Resolution (A-1)	Correlation Coefficient	0.217949	0.977066
RELION masked-corrected FSC	Resolution (A-1)	Correlation Coefficient	0.221154	0.975918
RELION masked-corrected FSC	Resolution (A-1)	Correlation Coefficient	0.224359	0.972823
RELION masked-corrected FSC	Resolution (A-1)	Correlation Coefficient	0.227564	0.968602
RELION masked-corrected FSC	Resolution (A-1)	Correlation Coefficient	0.230769	0.961809
RELION masked-corrected FSC	Resolution (A-1)	Correlation Coefficient	0.233974	0.948898
RELION masked-corrected FSC	Resolution (A-1)	Correlation Coefficient	0.237179	0.929611
RELION masked-corrected FSC	Resolution (A-1)	Correlation Coefficient	0.240385	0.916832
RELION masked-corrected FSC	Resolution (A-1)	Correlation Coefficient	0.24359	0.914418
RELION masked-corrected FSC	Resolution (A-1)	Correlation Coefficient	0.246795	0.914209
RELION masked-corrected FSC	Resolution (A-1)	Correlation Coefficient	0.25	0.910017
RELION masked-corrected FSC	Resolution (A-1)	Correlation Coefficient	0.253205	0.899808
RELION masked-corrected FSC	Resolution (A-1)	Correlation Coefficient	0.25641	0.881578
RELION masked-corrected FSC	Resolution (A-1)	Correlation Coefficient	0.259615	0.857994
RELION masked-corrected FSC	Resolution (A-1)	Correlation Coefficient	0.262821	0.834212
RELION masked-corrected FSC	Resolution (A-1)	Correlation Coefficient	0.266026	0.816111
RELION masked-corrected FSC	Resolution (A-1)	Correlation Coefficient	0.269231	0.803828
RELION masked-corrected FSC	Resolution (A-1)	Correlation Coefficient	0.272436	0.798222
RELION masked-corrected FSC	Resolution (A-1)	Correlation Coefficient	0.275641	0.776893
RELION masked-corrected FSC	Resolution (A-1)	Correlation Coefficient	0.278846	0.748558
RELION masked-corrected FSC	Resolution (A-1)	Correlation Coefficient	0.282051	0.717626
RELION masked-corrected FSC	Resolution (A-1)	Correlation Coefficient	0.285256	0.694775
RELION masked-corrected FSC	Resolution (A-1)	Correlation Coefficient	0.288462	0.67999
RELION masked-corrected FSC	Resolution (A-1)	Correlation Coefficient	0.291667	0.672516
RELION masked-corrected FSC	Resolution (A-1)	Correlation Coefficient	0.294872	0.656528
RELION masked-corrected FSC	Resolution (A-1)	Correlation Coefficient	0.298077	0.643387
RELION masked-corrected FSC	Resolution (A-1)	Correlation Coefficient	0.301282	0.616346
RELION masked-corrected FSC	Resolution (A-1)	Correlation Coefficient	0.304487	0.575797
RELION masked-corrected FSC	Resolution (A-1)	Correlation Coefficient	0.307692	0.511498
RELION masked-corrected FSC	Resolution (A-1)	Correlation Coefficient	0.310897	0.452534
RELION masked-corrected FSC	Resolution (A-1)	Correlation Coefficient	0.314103	0.42353
RELION masked-corrected FSC	Resolution (A-1)	Correlation Coefficient	0.317308	0.416032
RELION masked-corrected FSC	Resolution (A-1)	Correlation Coefficient	0.320513	0.417625
RELION masked-corrected FSC	Resolution (A-1)	Correlation Coefficient	0.323718	0.414024
RELION masked-corrected FSC	Resolution (A-1)	Correlation Coefficient	0.326923	0.411355
RELION masked-corrected FSC	Resolution (A-1)	Correlation Coefficient	0.330128	0.386258
RELION masked-corrected FSC	Resolution (A-1)	Correlation Coefficient	0.333333	0.333977
RELION masked-corrected FSC	Resolution (A-1)	Correlation Coefficient	0.336538	0.26774
RELION masked-corrected FSC	Resolution (A-1)	Correlation Coefficient	0.339744	0.223014
RELION masked-corrected FSC	Resolution (A-1)	Correlation Coefficient	0.342949	0.203747
RELION masked-corrected FSC	Resolution (A-1)	Correlation Coefficient	0.346154	0.201077
RELION masked-corrected FSC	Resolution (A-1)	Correlation Coefficient	0.349359	0.19068
RELION masked-corrected FSC	Resolution (A-1)	Correlation Coefficient	0.352564	0.186639
RELION masked-corrected FSC	Resolution (A-1)	Correlation Coefficient	0.355769	0.182924
RELION masked-corrected FSC	Resolution (A-1)	Correlation Coefficient	0.358974	0.147902
RELION masked-corrected FSC	Resolution (A-1)	Correlation Coefficient	0.36218	0.10748
RELION masked-corrected FSC	Resolution (A-1)	Correlation Coefficient	0.365385	0.0795731
RELION masked-corrected FSC	Resolution (A-1)	Correlation Coefficient	0.36859	0.0817743
RELION masked-corrected FSC	Resolution (A-1)	Correlation Coefficient	0.371795	0.0734866
RELION masked-corrected FSC	Resolution (A-1)	Correlation Coefficient	0.375	0.0507334
RELION masked-corrected FSC	Resolution (A-1)	Correlation Coefficient	0.378205	0.0260089
RELION masked-corrected FSC	Resolution (A-1)	Correlation Coefficient	0.38141	0.0207365
RELION masked-corrected FSC	Resolution (A-1)	Correlation Coefficient	0.384615	0.0273853
RELION masked-corrected FSC	Resolution (A-1)	Correlation Coefficient	0.387821	0.0198661
RELION masked-corrected FSC	Resolution (A-1)	Correlation Coefficient	0.391026	0.0160637
RELION masked-corrected FSC	Resolution (A-1)	Correlation Coefficient	0.394231	-0.00702027
RELION masked-corrected FSC	Resolution (A-1)	Correlation Coefficient	0.397436	-0.0235783
RELION masked-corrected FSC	Resolution (A-1)	Correlation Coefficient	0.400641	-0.0321581
RELION masked-corrected FSC	Resolution (A-1)	Correlation Coefficient	0.403846	-0.0180873
RELION masked-corrected FSC	Resolution (A-1)	Correlation Coefficient	0.407051	0.00434468
RELION masked-corrected FSC	Resolution (A-1)	Correlation Coefficient	0.410256	0.02769
RELION masked-corrected FSC	Resolution (A-1)	Correlation Coefficient	0.413462	0.033604
RELION masked-corrected FSC	Resolution (A-1)	Correlation Coefficient	0.416667	0.0294343
RELION masked-corrected FSC	Resolution (A-1)	Correlation Coefficient	0.419872	0.0266273
RELION masked-corrected FSC	Resolution (A-1)	Correlation Coefficient	0.423077	0.028146
RELION masked-corrected FSC	Resolution (A-1)	Correlation Coefficient	0.426282	0.030794
RELION masked-corrected FSC	Resolution (A-1)	Correlation Coefficient	0.429487	0.0300143
RELION masked-corrected FSC	Resolution (A-1)	Correlation Coefficient	0.432692	0.0301469
RELION masked-corrected FSC	Resolution (A-1)	Correlation Coefficient	0.435897	0.0251314
RELION masked-corrected FSC	Resolution (A-1)	Correlation Coefficient	0.439103	0.0142913
RELION masked-corrected FSC	Resolution (A-1)	Correlation Coefficient	0.442308	-9.70789e-05
RELION masked-corrected FSC	Resolution (A-1)	Correlation Coefficient	0.445513	0.00437174
RELION masked-corrected FSC	Resolution (A-1)	Correlation Coefficient	0.448718	0.0221685
RELION masked-corrected FSC	Resolution (A-1)	Correlation Coefficient	0.451923	0.0323136
RELION masked-corrected FSC	Resolution (A-1)	Correlation Coefficient	0.455128	0.0326765
RELION masked-corrected FSC	Resolution (A-1)	Correlation Coefficient	0.458333	0.0195901
RELION masked-corrected FSC	Resolution (A-1)	Correlation Coefficient	0.461538	0.0120833
RELION masked-corrected FSC	Resolution (A-1)	Correlation Coefficient	0.464744	0.00430927
RELION masked-corrected FSC	Resolution (A-1)	Correlation Coefficient	0.467949	-0.00701348
RELION masked-corrected FSC	Resolution (A-1)	Correlation Coefficient	0.471154	-0.0129698
RELION masked-corrected FSC	Resolution (A-1)	Correlation Coefficient	0.474359	-0.0237615
RELION masked-corrected FSC	Resolution (A-1)	Correlation Coefficient	0.477564	-0.0229433
RELION masked-corrected FSC	Resolution (A-1)	Correlation Coefficient	0.480769	-0.0239192
